# Supplementary material for: Preclinical evaluation of puerarin for the treatment of non-alcoholic fatty liver disease: a systematic review and meta-analysis
Source: Front Pharmacol. 2026 Apr 13;17:1795374. doi: 10.3389/fphar.2026.1795374 (PMC13111457; doi:10.3389/fphar.2026.1795374)
Supplement: Supplementary file 1 [file Presentation1.zip]

Archive with 1 entries (1 files):
- Revised  Supplementary_Material.docx
